# Supplementary material for: Thioester‐containing proteins in the tsetse fly (Glossina) and their response to trypanosome infection
Source: Insect Mol Biol. 2018 Mar 12;27(3):414–28. doi: 10.1111/imb.12382 (PMC5969219; doi:10.1111/imb.12382)
Supplement: Supplementary file 1 — Table S1. Glossina spp. thioester‐containing protein genes information (sheet 1) and tsetse species genome data (sheet 2). [file IMB-27-414-s001.xlsx]

## Sheet: Gene characteristics
TEP Subfamily	Gene	Species	Gene_ID	Genome Scaffold	Start	End	Lenght bp	Strand	No of exons	Lenght aa	Signal Peptide
MCR	TEP4	G. morsitans	GMOY001989	scf7180000642578	44571	54901	10330	-	8	1739	1-22
		G. pallidipes	GPAI006484	Scaffold122	289928	299873	9945	+	8	1752	Not identified
		G. austeni	GAUT029010	Scaffold34	1375577	1386182	10605	+	8	1748	1-33
		G. palpalis	GPPI048096	Scaffold818	31355	38621	7266	+	6	1724	1-21
		G. fuscipes	GFUI007955	Scaffold13	1586954	1593485	6531	+	6	1722	1-21
		G. brevipalpis	GBRI036169	Scaffold5	1985408	1995238	9830	-	7	1739	1-30
iTEP	TEP1	G. morsitans	GMOY010996	scf7180000652159	673274	690339	17065	-	8	1336	Not identified
		G. pallidipes	GPAI043378	Scaffold73	1198017	1214454	16437	+	9	1345	Not identified
		G. austeni	GAUT048452	Scaffold80	73054	82532	9478	+	8	1354	Not identified
		G. palpalis	GPPI031814	Scaffold265	430729	441669	10940	-	7	1106	Not identified
		G. fuscipes	GFUI030630	Scaffold3	1139946	1146864	6918	+	7	1284	Not identified
		G. brevipalpis	GBRI003253	Scaffold109	436071	444783	8712	-	8	1319	Not identified
	TEP2	G. morsitans	GMOY010998	scf7180000652159	682642	703572	20930	+	20	1462	1-21
		G. pallidipes	GPAI043380	Scaffold73	1184925	1194521	9596	-	19	1323	Not identified
		G. austeni	GAUT048455	Scaffold80	50045	64277	14232	-	20	1467	Not identified
		G. palpalis	GPPI031806	Scaffold265	439385	459010	19625	+	20	1463	1-22
		G. fuscipes	GFUI030635	Scaffold3	1119821	1138565	18744	-	20	1463	1-22
		G. brevipalpis	GBRI003248	Scaffold109	445113	464451	19338	+	20	1465	Not identified
	TEP3	G. morsitans	GMOY008955	scf7180000651715	109449	119569	10120	-	16	1553	Not identified
		G. pallidipes	GPAI004676	Scaffold110	648375	656996	8621	-	13	1471	1-19
		G. austeni	GAUT028310	Scaffold33	794989	802867	7878	+	13	1471	1-19
		G. palpalis	GPPI046881	Scaffold740	1345	11795	10450	-	12	1496	1-19
			GPPI047920	Scaffold805	70321	82628	12307	-	11	1398	Not identified
		G. fuscipes	GFUI021278	Scaffold272	281397	299482	18085	+	14	1475	1-19
		G. brevipalpis	GBRI039449	Scaffold71	821717	831410	9693	-	13	1474	1-19
	TEP5	G. morsitans	this study	scf7180000652159	660041	668855	8814	-	8	1364	1-18
		G. pallidipes	GPAI043377	Scaffold73	1216136	1226200	10064	+	9	1427	1-18
		G. austeni	GAUT048468	Scaffold80	87384	101376	13992	+	ND	834	1-18
		G. palpalis	GPPI031813	Scaffold265	418638	427713	9075	-	ND	1060	1-18
		G. fuscipes	GFUI030631+ GFUI030638	Scaffold3	1149560	1158429	8869	+	ND	1092	1-18
		G. brevipalpis	GBRI003256	Scaffold109	431851	435600	3749	-	ND	743	Not identified
	TEP6	G. morsitans	this study	scf7180000652159	637584	644592	7008	-	ND	1399	1-20
		G. pallidipes	GPAI040207	Scaffold60	1384398	1390331	5933		ND	714	1-20
		G. austeni	GAUT048469	Scaffold80	106221	115914	9693	+	ND	633	Not identified
	TEP7	G. morsitans	this study	scf7180000652159	622882	632849	9967	-	7	1384	1-20
		G. pallidipes	GPAI040205	Scaffold60	1373081	1380610	7529	-	ND	692	1-20
		G. austeni	GAUT048467	Scaffold80	122687	134314	11627	+	ND	700	1-20
		G. palpalis	GPPI031809?	Scaffold265	418638	427713	9075	-	ND	1060	1-18
		G. fuscipes	GFUI030629	Scaffold3	1173431	1181087	7656	+	ND	761	1-20
		G. brevipalpis	GBRI003251	Scaffold109	391991	398119	6128	-	ND	962	Not identified
	TEP8	G. brevipalpis	GBRI003254	Scaffold109	400721	407944	7223	-	8	1382	1-18
	TEP9	G. brevipalpis	GBRI003252	Scaffold109	416698	421878	5180	-	ND	957	Not identified
ND- not determined due to gap in the assembly

## Sheet: Genomes information
Species	Strain	Assembly	Gene set	Database
Glossina morsitans	Yale	GmorY1	GmorY1.5	Vectorbase
Glossina pallidipes	IAEA	GpalI1	GpalI1.3	Vectorbase
Glossina austeni	TTRI	GausT1	GausT1.3	Vectorbase
Glossina palpalis	IAEA	GpapI1	GpapI1.3	Vectorbase
Glossina fuscipes	IAEA	GfusI1	GfusI1.3	Vectorbase
Glossina brevipalpis	IAEA	GbreI1	GbreI1.3	Vectorbase
