# Supplementary material for: Thioester‐containing proteins in the tsetse fly (Glossina) and their response to trypanosome infection
Source: Insect Mol Biol. 2018 Mar 12;27(3):414–28. doi: 10.1111/imb.12382 (PMC5969219; doi:10.1111/imb.12382)
Supplement: Supplementary file 2 — Table S2. Species used in the phylogenetic tree. [file IMB-27-414-s002.xlsx]

## Sheet: insect TEPs
Group	Species	Sequence Id	Product	Database
MCR	Sarcoptes scabiei	SSCA009214	LDL, Prenyltransferase and alpha-2-macroglobulin domain-containing protein	Vectorbase
	Cimex lectularius	CLEC002887	Putative uncharacterized protein	Vectorbase
	Ixodes scapularis	ISCW003089	Putative uncharacterized protein	Vectorbase
	Anopheles gambiae	AGAP008407	TEP13	Vectorbase
	Aedes aegypti	AAEL012267	macroglobulin/complement	Vectorbase
	Lutzomyia longipalpis	LLOJ001609	Putative uncharacterized protein	Vectorbase
	Phlebotomus papatasi	PPAI006087	Putative uncharacterized protein	Vectorbase
	Drosophila melanogaster	FBgn0267488	MCR (TEP6)	Flybase
	Ceratitis capitata	XP_004521741.1	CD109 antigen	NCBI_Protein
	Bactrocera cucurbitae	XP_011185724.1	CD109 antigen	NCBI_Protein
	Bactrocera oleae	XP_014092983.1	CD109 antigen	NCBI_Protein
	Bactrocera dorsalis	XP_011210555.1	CD109 antigen	NCBI_Protein
	Stomoxys calcitrans	SCAU005257	CD109 antigen	NCBI_Protein
	Musca domestica	MDOA012431	A-macroglobulin complement component	Vectorbase
	Glossina brevipalpis	GBRI036169	GbMCR	Vectorbase
	Glossina fuscipes	GFUI007955	GfMCR	Vectorbase
	Glossina p. gambiensis	GPPI048096	GpMCR	Vectorbase
	Glossina austeni	GAUT029010	GaMCR	Vectorbase
	Glossina pallidipes	GPAI006484	GpalMCR	Vectorbase
	Glossina m. morsitans	GMOY001989	GmmMCR	Vectorbase
Mosquito iTEP expansion	Aedes aegypti	AAEL017023	AaTEP24	Vectorbase
	Aedes aegypti	AAEL001163	AaTEP23	Vectorbase
	Aedes aegypti	AAEL000087	macroglobulin/complement	Vectorbase
	Aedes aegypti	AAEL001802	AaTEP21	Vectorbase
	Aedes aegypti	AAEL001794	AaTEP20	Vectorbase
	Anopheles gambiae	AGAP010812	AgTEP4	Vectorbase
	Anopheles gambiae	AGAP010816	AgTEP3	Vectorbase
	Anopheles gambiae	AGAP010815	AgTEP1	Vectorbase
	Anopheles gambiae	AGAP010814	AgTEP6	Vectorbase
	Anopheles gambiae	AGAP010819	AgTEP10	Vectorbase
	Anopheles gambiae	AGAP010830	AgTEP9	Vectorbase
	Lutzomyia longipalpis	LLOJ007922	Putative uncharacterized protein	Vectorbase
	Phlebotomus papatasi	PPAI005310	Putative uncharacterized protein	Vectorbase
	Ixodes scapularis	ISCW020822	Thioester-containing protein, putative	Vectorbase
	Cimex lectularius	CLEC005127	Putative uncharacterized protein	Vectorbase
	Rhodnius prolixus	RPRC006447	Putative uncharacterized protein	Vectorbase
	Lutzomyia longipalpis	LLOJ007923	TEP1	Vectorbase
	Phlebotomus papatasi	PPAI003567	Putative uncharacterized protein	Vectorbase
	Anopheles gambiae	AGAP008366	AgTEP2	Vectorbase
	Anopheles gambiae	AGAP008364	AgTEP15	Vectorbase
Ancestral iTEP	Aedes aegypti	AAEL008607	AaTEP3	Vectorbase
	Drosophila melanogaster	FBgn0041181	TEP3	Flybase
	Ceratitis capitata	XP_004521779.1	CD109 antigen	NCBI_Protein
	Bactrocera cucurbitae	XP_011185799.1	CD109 antigen	NCBI_Protein
	Bactrocera oleae	XP_014086842.1	CD109 antigen	NCBI_Protein
	Bactrocera dorsalis	XP_011210630.1	CD109 antigen	NCBI_Protein
	Lucilia cuprina	KNC22907.1	hypothetical protein FF38_00376	NCBI_Protein
	Musca domestica	MDOA005965	A-macroglobulin complement component	Vectorbase
	Stomoxys calcitrans	SCAU014823	CD109 antigen	Vectorbase
	Glossina brevipalpis	GBRI003248	GbTEP2	Vectorbase
	Glossina fuscipes	GFUI030635	GfTEP2	Vectorbase
	Glossina p. gambiensis	GPPI031806	GpTEP2	Vectorbase
	Glossina austeni	GAUT048455	GaTEP2	Vectorbase
	Glossina m. morsitans	GMOY010998	GmmTEP2	Vectorbase
	Glossina pallidipes	GPAI043380	GpalTEP2	Vectorbase
Brachycera expansion	Rhagoletis zephyria	XP_017490753.1	PREDICTED: pregnancy zone protein-like	NCBI_Protein
	Ceratitis capitata	XP_004521778.1	CD109 antigen	NCBI_Protein
	Bactrocera cucurbitae	XP_011185796.1	PREDICTED: LOW QUALITY PROTEIN: CD109 antigen-like	NCBI_Protein
	Bactrocera dorsalis	XP_011210628.1	XP_011210628.1	NCBI_Protein
	Bactrocera oleae	XP_014086870.1	PREDICTED: alpha-2-macroglobulin-like	NCBI_Protein
	Ceratitis capitata	XP_004534421.1	alpha-2-macroglobulin	NCBI_Protein
	Bactrocera cucurbitae	XP_011181111.1	PREDICTED: murinoglobulin-1-like	NCBI_Protein
	Bactrocera dorsalis	XP_011212289.1	PREDICTED: murinoglobulin-1	NCBI_Protein
	Ceratitis capitata	XP_004534422.1	alpha-1-macroglobulin	NCBI_Protein
	Bactrocera cucurbitae	XP_011181114.1	PREDICTED: CD109 antigen-like	NCBI_Protein
	Bactrocera oleae	XP_014100407.1	PREDICTED: LOW QUALITY PROTEIN: CD109 antigen-like	NCBI_Protein
	Bactrocera dorsalis	XP_011212288.1	PREDICTED: CD109 antigen	NCBI_Protein
	Lucilia cuprina	KNC22776.1	hypothetical protein FF38_04083	NCBI_Protein
	Musca domestica	MDOA007611	MG2 domain protein	Vectorbase
	Stomoxys calcitrans	SCAU010180	murinoglobulin-2-like	Vectorbase
	Stomoxys calcitrans	SCAU010205	murinoglobulin-2-like	Vectorbase
	Glossina brevipalpis	GBRI039449	GbTEP3	Vectorbase
	Glossina fuscipes	GFUI021278	GfTEP3	Vectorbase
	Glossina p. gambiensis	GPPI047920	GpTEP3A	Vectorbase
	Glossina p. gambiensis	GPPI046881	GpTEP3B	Vectorbase
	Glossina m. morsitans	GMOY008955	GmmTEP3	Vectorbase
	Glossina austeni	GAUT028310	GaTEP3	Vectorbase
	Glossina pallidipes	GPAI004676	GpalTEP3	Vectorbase
	Drosophila melanogaster	FBgn0041180	TEP4	Flybase
	Drosophila melanogaster	FBgn0041183	TEP1	Flybase
	Drosophila melanogaster	FBgn0041182	TEP2	Flybase
	Ceratitis capitata	XP_012155372.1	CD109 antigen	NCBI_Protein
	Bactrocera cucurbitae	XP_011185785.1	PREDICTED: CD109 antigen	NCBI_Protein
	Bactrocera dorsalis	XP_011210617.1	PREDICTED: CD109 antigen	NCBI_Protein
	Bactrocera oleae	XP_014086928.1	PREDICTED: CD109 antigen	NCBI_Protein
	Stomoxys calcitrans	SCAU016552	CD109 antigen-like	Vectorbase
	Stomoxys calcitrans	SCAU007008	CD109 antigen-like	Vectorbase
	Musca domestica	MDOA011877	A-macroglobulin complement	Vectorbase
	Musca domestica	MDOA001935	murinoglobulin-1-like	Vectorbase
	Stomoxys calcitrans	SCAU011395	CD109 antigen-like	Vectorbase
	Musca domestica	MDOA006909	A-macroglobulin complement	Vectorbase
	Stomoxys calcitrans	SCAU000009	CD109 antigen-like	Vectorbase
	Musca domestica	MDOA010372	A-macroglobulin complement component	Vectorbase
	Musca domestica	MDOA008081	C3 and PZP-like alpha-2-macroglobulin domain-containing protein 8-like	Vectorbase
	Musca domestica	MDOA010147	CD109 antigen-like	Vectorbase
	Stomoxys calcitrans	SCAU005964	CD109 antigen-like	Vectorbase
	Musca domestica	MDOA009736	A-macroglobulin complement component	Vectorbase
	Stomoxys calcitrans	SCAU014337	alpha-2-macroglobulin	Vectorbase
	Musca domestica	MDOA003210	CD109 antigen-like	Vectorbase
	Musca domestica	MDOA000249	A-macroglobulin complement component	Vectorbase
	Musca domestica	MDOA016741	CD109 antigen-like	Vectorbase
	Stomoxys calcitrans	SCAU001883	pregnancy zone protein-like	Vectorbase
	Stomoxys calcitrans	SCAU008735	CD109 antigen-like	Vectorbase
	Glossina brevipalpis	GBRI003253	GbTEP1	Vectorbase
	Glossina fuscipes	GFUI030630	GfTEP1	Vectorbase
	Glossina austeni	GAUT048452	GaTEP1	Vectorbase
	Glossina m. morsitans	GMOY010996	GmmTEP1	Vectorbase
	Glossina pallidipes	GPAI043378	GpalTEP1	Vectorbase
	Glossina brevipalpis	GBRI003254	GbTEP9	Vectorbase
	Glossina m. morsitans	this study	GmmTEP5	Vectorbase
	Glossina pallidipes	GPAI043377	GpalTEP5	Vectorbase
	Glossina m. morsitans	this study	GmmTEP7	Vectorbase
	Glossina m. morsitans	this study	GmmTEP6	Vectorbase
	3C.capitat
	6B.cucurbi
	3L.cuprina
	12M.domest
	8S.calcitr

## Sheet: tsetse TEPs
Group	Species	Sequence Id
TEP1	G. brevipalpis	GBRI003253
	G. fuscipes	GFUI030630
	G. p. gambiensis	GPPI031814
	G. pallidipes	GPAI043378
	G. austeni	GAUT048452
	G. m. morsitans	GMOY010996
TEP5	G. brevipalpis	GBRI003256
	G. fuscipes	GFUI030631+ GFUI030638
	G. p. gambiensis	GPPI031813
	G. pallidipes	GPAI043377
	G. austeni	GAUT048468
	G. m. morsitans	this study
TEP6	G. pallidipes	GPAI040207
	G. austeni	GAUT048469
	G. m. morsitans	this study
TEP7	G. brevipalpis	GBRI003251
	G. fuscipes	GFUI030629
	G. p. gambiensis	GPPI031813
	G. pallidipes	GPAI040205
	G. austeni	GAUT048467
	G. m. morsitans	this study
TEP8	G. brevipalpis	GBRI003252
TEP9	G. brevipalpis	GBRI003254
