# Supplementary material for: Thioester‐containing proteins in the tsetse fly (Glossina) and their response to trypanosome infection
Source: Insect Mol Biol. 2018 Mar 12;27(3):414–28. doi: 10.1111/imb.12382 (PMC5969219; doi:10.1111/imb.12382)
Supplement: Supplementary file 3 — Table S3. Reverse transcriptase quantitative‐PCR primers used for thioester‐containing protein (TEP) expression analysis. Glossina morsitans TEP genes (sheet 1); G. m. morsitans–Trypanosoma brucei reference genes (sheet 2); G. p. gambiensis TEP genes (sheet 3) and G. p. gambiensis–T. brucei reference genes (sheet 4). [file IMB-27-414-s003.xlsx]

## Sheet: G. morsitans_TEPs
Vectorbase Gene Id	Product	Primer Sense	Primer Antisense	Amplicon size
GMOY010996	TEP1	GGACGGAGAGTATGAATTTACCGA	TCTCCAATTACTTGTGGACGGATT	144
GMOY010998	TEP2	AAGCGGGTTGGTTCTCTTAC	TCTCTGTGGATCCTGGGTATT	82
GMOY008955	TEP3	GTTATCGGTCCTGGCACTATAC	CCAGTTAGGCCGACTTGAAT	101
GMOY001989	TEP4	CACGTCGAGGAAGAAGGTATTG	GAGTCCTGGGCTTCCAAATATAC	69
this study	TEP5	ATTTATCGCCCGTAGATTTGGAGA	TGCAAACACTTTCAGTTCTCTCAC	128
this study	TEP6	GTCGATGAGGGCGATCTAAAG	GCTTGACTAGGGCCAGTTATT	92
this study	TEP7	TCATATGTTGGTCTATTGGGGGTG	AGGAACTTTGTAAACGCTTCTTGG	147

## Sheet: G. morsitans_Reference targets
Gene Id	Product	Primer Sense	Primer Antisense	Amplicon Size
GMOY000849	CG32649	GATGTCCTGGGTGTATTACGC	GGTTTGCATGTATTCAGATCCTG	150
GMOY003663	leukotriene-A4 hydrolase-like	CGGGCGATGAATGGATTAAAC	GCTGTAGATTGCCTTTCATGG	150
GMOY000473	GAPDH	AAGAGTGCCACCTACGATGA	TCGAACACCGACGAATGAGT	138
GMOY008432	Prp39	ATACACCATCCCGACAAACC	GGTTGGGCACTCTTTTCTCTAG	118
GMOY009010	RPL13a	CGGTTGTGCGTTGCGAAGAA	AACGGACCACGAGCAGGATT	111
GMOY003092	CG6700	CCCACCCCAGCCTAAATAAG	CCCCTCTGAACCGATAGTAATTG	110
GMOY004545	vasa intronic gene	AACAGCTTCGACTGGAACG	TTGACCTTGCTGATACCTTCG	75
GMOY001799	RP49	AATTGCTCACGGCGTGTCAT	TGTGAACGCAAGCGTCCATT	101
GMOY006676	adiponectin receptor	GTACACTATCACGGCATATCGG	AAAGTAATGGGCTCGTGGG	83
The geNorm analysis, implemented in BioGazelle qbase plus 1.5 software was used to define the optimal number of reference genes for normalization in the qPCR reaction. Each reference gene is tested against the other reference genes as a pairwise variation V and ranked based on the expression stability. The genes found most stable are coloured in red.

## Sheet: G. palplais TEPs
Vectorbase Gene Id	Product	Primer Sense	Primer Antisense	Amplicon Size
GPAI043380	TEP2	AGCCAGCACGCAATTATCCT	CGTTCGCATAAACACCGCTT	108
GPPI046881 GPPI047920	TEP3	ACATCAAGCGGCACATACCA	TTTCGCTGCCTCTCACGATT	77
GPPI031809	TEP7	CAGGCAGAAGCCAAGGAAGA	TGGGTTCCGTGTCAACCAAA	109
GPPI048096	TEP4	ACACCGGAGATTCCCTACCA	GACCAACGACATCACCCACT	88
GPPI031814	TEP1	CCGAATGTAGCGAGCAAAGC	AGTATTCGGCGTGCTTCTGT	120
GPPI031813	TEP5	ATTTCCGTAGCCTCAAACCTGT	TATGGAAAGTGGGCATTCGTCA	106

## Sheet: G. palplalis Reference targets
Gene Id	Product	Primer Sens	Primer Antisense	Amplicon Size
GPPI028424	vasa intronic gene	AAACGGTGAAACACGCGAAC	CGTTTACGATTGCCGCCTTC	180
GPPI043839	adiponectin receptor	TGCCCTTTACCATCGACACC	ACAAACCTTCCAACTCGCCT	75
GPPI045318	Prp39	ATCTGAAACCGATGGCAGCA	ACGGAAGTTCGTCTTCGGAC	185
GPPI003353	CG6700	ACGGATCGTGTTAAGCAGCA	CTACCTTGGGCTTCTCGCAT	136
GPPI017876	RPL13a	GCAAAGCCAAGCTCCAAGTC	TGTTGAAAGGTTCCGCCTGT	102
GPPI037276	RP49	TCGCATAAATGGCGCAAACC	GGCGTGTTCGCTTATTCGAT	109
The geNorm analysis, implemented in BioGazelle qbase plus 1.5 software was used to define the optimal number of reference genes for normalization in the qPCR reaction. Each reference gene is tested against the other reference genes as a pairwise variation V and ranked based on the expression stability. The genes found most stable are coloured in red.
